# Supplementary material for: Facilitating Antiviral Drug Discovery Using Genetic and Evolutionary Knowledge
Source: Viruses. 2021 Oct 20;13(11):2117. doi: 10.3390/v13112117 (PMC8626054; doi:10.3390/v13112117)
Supplement: Supplementary file 1 [file viruses-13-02117-s001.zip › Table S2.xlsx]

## Sheet: Sheet1
Table S2 Supplementary information for Table 2
Gene	Entry	Protein name	SCG virus disease(s) median score	Associated virus disease(s) name	Subcellular location [CC]	Evolutionary Age	Pubmed number	Related DrugBank ID(s)	Recognized target
ADRA2A	P08913	Alpha-2A adrenergic receptor (Alpha-2 adrenergic receptor subtype C10) (Alpha-2A adrenoreceptor) (Alpha-2A adrenoceptor) (Alpha-2AAR)	3	AIDS DEMENTIA COMPLEX', 'HEPATITIS'	Cell membrane {ECO:0000269|PubMed:23105096}; Multi-pass membrane protein {ECO:0000269|PubMed:23105096}.	Eumetazoa	13	DB01472;DB00321;DB00543;DB00182;DB00714;DB00964;DB09229;DB01238;DB14185;DB06216;DB00865;DB00217;DB00484;DB01200;DB00248;DB01136;DB04846;DB00477;DB09202;DB00575;DB00363;DB01151;DB00633;DB11273;DB13345;DB00320;DB00449;DB11278;DB09167;DB04855;DB06262;DB01363;DB05492;DB00751;DB00668;DB01049;DB00696;DB06678;DB09194;DB00800;DB06623;DB00629;DB01018;DB11577;DB00555;DB06707;DB00589;DB04948;DB09195;DB00408…	Yes
ADRB2	P07550	Beta-2 adrenergic receptor (Beta-2 adrenoreceptor) (Beta-2 adrenoceptor)	3	LEUKOENCEPHALOPATHY, PROGRESSIVE MULTIFOCAL', 'PARAMYXOVIRIDAE INFECTIONS', 'PICORNAVIRIDAE INFECTIONS', 'INFLUENZA, HUMAN', 'RESPIRATORY SYNCYTIAL VIRUS INFECTIONS', 'HEPATITIS', 'VIRUS DISEASES', 'MEASLES', 'FATIGUE SYNDROME, CHRONIC', 'AIDS DEMENTIA COMPLEX', 'HIV INFECTIONS', 'MENINGITIS, VIRAL', 'SARCOMA, KAPOSI', 'CARCINOMA, MERKEL CELL'	Cell membrane {ECO:0000269|PubMed:19584355, ECO:0000269|PubMed:20559325, ECO:0000269|PubMed:25220262, ECO:0000269|PubMed:2831218, ECO:0000269|PubMed:7915137}; Multi-pass membrane protein {ECO:0000269|PubMed:19584355}. Early endosome {ECO:0000269|PubMed:20559325}. Note=Colocalizes with VHL at the cell membrane (PubMed:19584355). Activated receptors are internalized into endosomes prior to their de…	Eumetazoa	52	DB07543;DB01193;DB00866;DB00182;DB01102;DB01274;DB09204;DB06216;DB00335;DB01408;DB05590;DB09013;DB00195;DB00217;DB01295;DB00612;DB00901;DB08807;DB06726;DB08808;DB00248;DB00521;DB01136;DB04846;DB01407;DB01151;DB11273;DB13345;DB00449;DB11278;DB00841;DB09273;DB06262;DB01363;DB00668;DB01049;DB11587;DB01288;DB00983;DB05039;DB00221;DB01064;DB00598;DB01210;DB13139;DB01365;DB01214;DB00264;DB01203;DB05849…	Yes
ADRB3	P13945	Beta-3 adrenergic receptor (Beta-3 adrenoreceptor) (Beta-3 adrenoceptor)	3	HEPATITIS, VIRAL, HUMAN', 'AIDS DEMENTIA COMPLEX', 'HEPATITIS C', 'HEPATITIS B', 'HEPATITIS A', 'HEPATITIS', 'PICORNAVIRIDAE INFECTIONS', 'EPSTEIN-BARR VIRUS INFECTIONS', 'CARCINOMA, MERKEL CELL', 'SARCOMA, KAPOSI'	Cell membrane; Multi-pass membrane protein.	Eumetazoa	1	DB00866;DB05395;DB00182;DB01102;DB00217;DB08807;DB06726;DB08808;DB04846;DB01407;DB11273;DB13345;DB11278;DB06262;DB01363;DB01049;DB01288;DB00983;DB01064;DB01365;DB08893;DB00368;DB00540;DB00334;DB01580;DB00960;DB00571;DB11124;DB01001;DB00938;DB06190;DB00871;DB00726;	Yes
AGER	Q15109	Advanced glycosylation end product-specific receptor (Receptor for advanced glycosylation end products)	3	LEUKOENCEPHALOPATHY, PROGRESSIVE MULTIFOCAL', 'HEPATITIS', 'AIDS DEMENTIA COMPLEX', 'HIV INFECTIONS', 'HEPATITIS A', 'PICORNAVIRIDAE INFECTIONS', 'INFLUENZA, HUMAN', 'VIRUS DISEASES', 'HEPATITIS, VIRAL, HUMAN', 'HEPATITIS C', 'HEPATITIS B', 'EPSTEIN-BARR VIRUS INFECTIONS', 'FATIGUE SYNDROME, CHRONIC', 'CARCINOMA, MERKEL CELL'	[Isoform 1]: Cell membrane; Single-pass type I membrane protein.; [Isoform 2]: Secreted.; [Isoform 10]: Cell membrane {ECO:0000269|PubMed:24260107}; Single-pass type I membrane protein {ECO:0000269|PubMed:24260107}.	Eumetazoa	27		No
AGTR1	P30556	Type-1 angiotensin II receptor (AT1AR) (AT1BR) (Angiotensin II type-1 receptor) (AT1)	3	LEUKOENCEPHALOPATHY, PROGRESSIVE MULTIFOCAL', 'PARAMYXOVIRIDAE INFECTIONS', 'HEPATITIS C', 'HEPATITIS', 'HEPATITIS B', 'AIDS DEMENTIA COMPLEX', 'HEPATITIS, VIRAL, HUMAN', 'MEASLES', 'WEST NILE FEVER', 'RABIES', 'HEPATITIS A', 'HEPATITIS D', 'PICORNAVIRIDAE INFECTIONS', 'EPSTEIN-BARR VIRUS INFECTIONS', 'FATIGUE SYNDROME, CHRONIC', 'CARCINOMA, MERKEL CELL'	Cell membrane; Multi-pass membrane protein.	Eumetazoa	3	DB11842;DB08822;DB13919;DB00796;DB05739;DB00876;DB09279;DB01342;DB01029;DB00678;DB00275;DB01347;DB01349;DB00966;DB00177;	Yes
ASIC1	P78348	Acid-sensing ion channel 1 (ASIC1) (Amiloride-sensitive cation channel 2, neuronal) (Brain sodium channel 2) (BNaC2)	3	LEUKOENCEPHALOPATHY, PROGRESSIVE MULTIFOCAL'	Cell membrane {ECO:0000269|PubMed:12578970, ECO:0000269|PubMed:21036899, ECO:0000269|PubMed:22760635}; Multi-pass membrane protein {ECO:0000269|PubMed:12578970, ECO:0000269|PubMed:21036899, ECO:0000269|PubMed:22760635}. Note=Localizes in synaptosomes at dendritic synapses of neurons. Colocalizes with DLG4 (By similarity). {ECO:0000250}.	Eumetazoa	3	DB00594;DB00586;	Yes
BIN1	O00499	Myc box-dependent-interacting protein 1 (Amphiphysin II) (Amphiphysin-like protein) (Box-dependent myc-interacting protein 1) (Bridging integrator 1)	6	FATIGUE SYNDROME, CHRONIC', 'AIDS DEMENTIA COMPLEX', 'CARCINOMA, MERKEL CELL'	[Isoform BIN1]: Nucleus {ECO:0000269|PubMed:8782822}. Cytoplasm {ECO:0000269|PubMed:9182667}. Endosome {ECO:0000250|UniProtKB:O08539}. Cell membrane, sarcolemma, T-tubule {ECO:0000250|UniProtKB:O08839}.; [Isoform IIA]: Cytoplasm {ECO:0000269|PubMed:9182667}.	Eumetazoa	14		No
BSG	P35613	Basigin (5F7) (Collagenase stimulatory factor) (Extracellular matrix metalloproteinase inducer) (EMMPRIN) (Leukocyte activation antigen M6) (OK blood group antigen) (Tumor cell-derived collagenase stimulatory factor) (TCSF) (CD antigen CD147)	3	HEPATITIS', 'HEPATITIS, VIRAL, HUMAN', 'HEPATITIS C', 'HEPATITIS A', 'WEST NILE FEVER', 'HEPATITIS D', 'HEPATITIS B', 'EPSTEIN-BARR VIRUS INFECTIONS', 'PAPILLOMAVIRUS INFECTIONS', 'SARCOMA, KAPOSI', 'CARCINOMA, MERKEL CELL', 'AIDS DEMENTIA COMPLEX'	Cell membrane {ECO:0000269|PubMed:15946952, ECO:0000269|PubMed:17127621, ECO:0000269|PubMed:21536654, ECO:0000269|PubMed:26195724, ECO:0000269|PubMed:28409866}; Single-pass type I membrane protein {ECO:0000303|PubMed:15946952}. Melanosome {ECO:0000269|PubMed:17081065}. Note=Identified by mass spectrometry in melanosome fractions from stage I to stage IV. In spermatozoa, localized on the principal…	Eumetazoa	19		No
CALHM1	Q8IU99	Calcium homeostasis modulator protein 1 (Protein FAM26C)	9	AIDS DEMENTIA COMPLEX'	Cell membrane; Multi-pass membrane protein {ECO:0000269|PubMed:18585350, ECO:0000269|PubMed:22711817, ECO:0000269|PubMed:23300080}. Endoplasmic reticulum membrane {ECO:0000269|PubMed:18585350}; Multi-pass membrane protein. Basolateral cell membrane; Multi-pass membrane protein {ECO:0000250|UniProtKB:D3Z291}. Note=Colocalizes with HSPA5 at the endoplasmic reticulum (PubMed:18585350). Localizes to …	Eumetazoa	1		No
CD209	Q9NNX6	CD209 antigen (C-type lectin domain family 4 member L) (Dendritic cell-specific ICAM-3-grabbing non-integrin 1) (DC-SIGN) (DC-SIGN1) (CD antigen CD209)	3	WEST NILE FEVER', 'HEPATITIS C', 'HEMORRHAGIC FEVER, EBOLA', 'MARBURG VIRUS DISEASE', 'HEMORRHAGIC FEVERS, VIRAL', 'HIV INFECTIONS', 'HEPATITIS, VIRAL, HUMAN', 'HEPATITIS A', 'HEPATITIS B', 'HEPATITIS D', 'HEPATITIS', 'AIDS DEMENTIA COMPLEX', 'SARCOMA, KAPOSI', 'VIRUS DISEASES', 'HERPESVIRIDAE INFECTIONS', 'EPSTEIN-BARR VIRUS INFECTIONS', 'RESPIRATORY SYNCYTIAL VIRUS INFECTIONS', 'CYTOMEGALOVIRUS…	[Isoform 1]: Cell membrane {ECO:0000305}; Single-pass type II membrane protein {ECO:0000305}.; [Isoform 2]: Cell membrane {ECO:0000305}; Single-pass type II membrane protein {ECO:0000305}.; [Isoform 3]: Cell membrane {ECO:0000305}; Single-pass type II membrane protein {ECO:0000305}.; [Isoform 4]: Cell membrane {ECO:0000305}; Single-pass type II membrane protein {ECO:0000305}.; [Isoform 5]: Cell m…	Eumetazoa	65		Yes
CD86	P42081	T-lymphocyte activation antigen CD86 (Activation B7-2 antigen) (B70) (BU63) (CTLA-4 counter-receptor B7.2) (FUN-1) (CD antigen CD86)	3	RESPIRATORY SYNCYTIAL VIRUS INFECTIONS', 'PICORNAVIRIDAE INFECTIONS', 'HEPATITIS D', 'HEPATITIS C', 'HEPATITIS B', 'HEPATITIS A', 'MEASLES', 'VIRUS DISEASES', 'WEST NILE FEVER', 'HEPATITIS', 'PARAMYXOVIRIDAE INFECTIONS', 'HEPATITIS, VIRAL, HUMAN', 'LEUKOENCEPHALOPATHY, PROGRESSIVE MULTIFOCAL', 'RABIES', 'EPSTEIN-BARR VIRUS INFECTIONS', 'CYTOMEGALOVIRUS INFECTIONS', 'HIV INFECTIONS', 'HERPESVIRIDA…	Cell membrane; Single-pass type I membrane protein.	Eumetazoa	758	DB01281;DB00098;DB06681;	Yes
CRHR2	Q13324	Corticotropin-releasing factor receptor 2 (CRF-R-2) (CRF-R2) (CRFR-2) (Corticotropin-releasing hormone receptor 2) (CRH-R-2) (CRH-R2)	3	HEPATITIS, VIRAL, HUMAN', 'HEPATITIS D', 'HEPATITIS B', 'HEPATITIS C', 'HEPATITIS A', 'FATIGUE SYNDROME, CHRONIC', 'HEPATITIS', 'WEST NILE FEVER', 'INFLUENZA, HUMAN', 'HIV INFECTIONS'	Cell membrane {ECO:0000269|PubMed:22689579}; Multi-pass membrane protein {ECO:0000269|PubMed:22689579}.	Eumetazoa	4		Yes
DRD4	P21917	D(4) dopamine receptor (D(2C) dopamine receptor) (Dopamine D4 receptor)	3	AIDS DEMENTIA COMPLEX'	Cell membrane {ECO:0000269|PubMed:1319557, ECO:0000269|PubMed:16423344, ECO:0000269|PubMed:1840645, ECO:0000269|PubMed:20100572, ECO:0000269|PubMed:27659709, ECO:0000269|PubMed:29051383, ECO:0000269|PubMed:7512953, ECO:0000269|PubMed:7643093, ECO:0000269|PubMed:8078498, ECO:0000269|PubMed:9003072}; Multi-pass membrane protein {ECO:0000269|PubMed:20100572, ECO:0000269|PubMed:29051383}.	Eumetazoa	5	DB00543;DB00714;DB01238;DB14185;DB06216;DB01200;DB00248;DB00477;DB00363;DB13345;DB00988;DB11275;DB01049;DB04908;DB04946;DB01235;DB00589;DB00408;DB01403;DB00334;DB01267;DB12061;DB01186;DB08922;DB09286;DB00413;DB00420;DB00777;DB01224;DB00409;DB00734;DB00268;DB05271;DB06477;DB00372;DB00246;	Yes
DRP2	Q13474	Dystrophin-related protein 2 (DRP-2)	3	AIDS DEMENTIA COMPLEX'	Cell junction, synapse, postsynaptic density {ECO:0000250|UniProtKB:Q9EPA0}. Cell projection, dendrite {ECO:0000250|UniProtKB:Q9EPA0}. Perikaryon {ECO:0000250|UniProtKB:Q9EPA0}. Cell membrane {ECO:0000250|UniProtKB:Q05AA6}; Peripheral membrane protein {ECO:0000250|UniProtKB:Q05AA6}. Note=Detected in Schwann cells at periaxonal myelin membranes. {ECO:0000250|UniProtKB:Q05AA6}.	Eumetazoa	1		No
FAS	P25445	Tumor necrosis factor receptor superfamily member 6 (Apo-1 antigen) (Apoptosis-mediating surface antigen FAS) (FASLG receptor) (CD antigen CD95)	3	PICORNAVIRIDAE INFECTIONS', 'AIDS DEMENTIA COMPLEX', 'CARCINOMA, MERKEL CELL', 'VIRUS DISEASES', 'LEUKOENCEPHALOPATHY, PROGRESSIVE MULTIFOCAL', 'SARCOMA, KAPOSI', 'MEASLES', 'INFLUENZA, HUMAN', 'PARAMYXOVIRIDAE INFECTIONS', 'HEPATITIS', 'HEPATITIS A', 'HEPATITIS C', 'HEPATITIS B', 'HEPATITIS D', 'WEST NILE FEVER', 'HEPATITIS, VIRAL, HUMAN', 'HIV INFECTIONS', 'FATIGUE SYNDROME, CHRONIC', 'HERPESVI…	[Isoform 1]: Cell membrane {ECO:0000269|PubMed:1713127}; Single-pass type I membrane protein {ECO:0000305}.; [Isoform 2]: Secreted.; [Isoform 3]: Secreted.; [Isoform 4]: Secreted.; [Isoform 5]: Secreted.; [Isoform 6]: Secreted.	Eumetazoa	1588		Yes
GHSR	Q92847	Growth hormone secretagogue receptor type 1 (GHS-R) (GH-releasing peptide receptor) (GHRP) (Ghrelin receptor)	3	CARCINOMA, MERKEL CELL'	Cell membrane; Multi-pass membrane protein.	Eumetazoa	7	DB13074;DB12128;	Yes
GPC5	P78333	Glypican-5 [Cleaved into: Secreted glypican-5]	3	LEUKOENCEPHALOPATHY, PROGRESSIVE MULTIFOCAL'	Cell membrane {ECO:0000250}; Lipid-anchor, GPI-anchor {ECO:0000250}; Extracellular side {ECO:0000250}.; [Secreted glypican-5]: Secreted, extracellular space {ECO:0000250}.	Eumetazoa	1		No
GPR65	Q8IYL9	Psychosine receptor (G-protein coupled receptor 65) (T-cell death-associated gene 8 protein)	6	LEUKOENCEPHALOPATHY, PROGRESSIVE MULTIFOCAL'	Cell membrane {ECO:0000250}; Multi-pass membrane protein {ECO:0000250}.	Eumetazoa	1		No
GRM4	Q14833	Metabotropic glutamate receptor 4 (mGluR4)	3	LEUKOENCEPHALOPATHY, PROGRESSIVE MULTIFOCAL', 'HEPATITIS, VIRAL, HUMAN', 'HEPATITIS B', 'HEPATITIS A', 'PICORNAVIRIDAE INFECTIONS', 'HEPATITIS C', 'HEPATITIS', 'SARCOMA, KAPOSI'	Cell membrane {ECO:0000269|PubMed:7617140, ECO:0000269|PubMed:8738157}; Multi-pass membrane protein {ECO:0000269|PubMed:7617140, ECO:0000269|PubMed:8738157}.	Eumetazoa	1	DB00142;	Yes
GRPR	P30550	Gastrin-releasing peptide receptor (GRP-R) (GRP-preferring bombesin receptor)	3	AIDS DEMENTIA COMPLEX'	Cell membrane {ECO:0000269|PubMed:1655761}; Multi-pass membrane protein {ECO:0000255}.	Eumetazoa	1		Yes
IL1R1	P14778	Interleukin-1 receptor type 1 (IL-1R-1) (IL-1RT-1) (IL-1RT1) (EC 3.2.2.6) (CD121 antigen-like family member A) (Interleukin-1 receptor alpha) (IL-1R-alpha) (Interleukin-1 receptor type I) (p80) (CD antigen CD121a) [Cleaved into: Interleukin-1 receptor type 1, membrane form (mIL-1R1) (mIL-1RI); Interleukin-1 receptor type 1, soluble form (sIL-1R1) (sIL-1RI)]	3	LEUKOENCEPHALOPATHY, PROGRESSIVE MULTIFOCAL', 'PICORNAVIRIDAE INFECTIONS', 'HIV INFECTIONS', 'RESPIRATORY SYNCYTIAL VIRUS INFECTIONS', 'INFLUENZA, HUMAN', 'AIDS DEMENTIA COMPLEX', 'VIRUS DISEASES', 'HEPATITIS, VIRAL, HUMAN', 'HEMORRHAGIC FEVERS, VIRAL', 'HEPATITIS A', 'HEPATITIS B', 'HEPATITIS C', 'HANTAVIRUS INFECTIONS', 'HEPATITIS', 'PARAMYXOVIRIDAE INFECTIONS', 'EPSTEIN-BARR VIRUS INFECTIONS',…	Membrane {ECO:0000269|PubMed:8142597}; Single-pass type I membrane protein {ECO:0000269|PubMed:8142597}. Cell membrane {ECO:0000305|PubMed:8142597}. Secreted {ECO:0000269|PubMed:8142597}.	Eumetazoa	17	DB00026;DB10770;DB05303;DB05207;	Yes
IL1RL1	Q01638	Interleukin-1 receptor-like 1 (EC 3.2.2.6) (Protein ST2)	3	INFLUENZA, HUMAN', 'HEPATITIS D', 'HEPATITIS C', 'HEPATITIS B', 'WEST NILE FEVER', 'HEPATITIS A', 'LEUKOENCEPHALOPATHY, PROGRESSIVE MULTIFOCAL', 'HEPATITIS, VIRAL, HUMAN', 'HEPATITIS', 'MARBURG VIRUS DISEASE', 'HEMORRHAGIC FEVERS, VIRAL', 'HEMORRHAGIC FEVER, EBOLA', 'HIV INFECTIONS'	[Isoform C]: Cell membrane.; [Isoform B]: Secreted.; Cell membrane {ECO:0000269|PubMed:11478810}; Single-pass type I membrane protein {ECO:0000269|PubMed:11478810}.	Eumetazoa	31		No
KCNQ1	P51787	Potassium voltage-gated channel subfamily KQT member 1 (IKs producing slow voltage-gated potassium channel subunit alpha KvLQT1) (KQT-like 1) (Voltage-gated potassium channel subunit Kv7.1)	3	PICORNAVIRIDAE INFECTIONS', 'VIRUS DISEASES', 'AIDS DEMENTIA COMPLEX', 'MEASLES', 'INFLUENZA, HUMAN', 'HIV INFECTIONS', 'PARAMYXOVIRIDAE INFECTIONS', 'CARCINOMA, MERKEL CELL'	Cell membrane {ECO:0000269|PubMed:10646604, ECO:0000269|PubMed:18165683, ECO:0000269|PubMed:21228319, ECO:0000269|PubMed:22024150, ECO:0000269|PubMed:25037568}; Multi-pass membrane protein {ECO:0000269|PubMed:18165683}. Cytoplasmic vesicle membrane {ECO:0000269|PubMed:18165683, ECO:0000269|PubMed:23529131}. Early endosome {ECO:0000269|PubMed:23529131}. Membrane raft {ECO:0000269|PubMed:20533308, …	Eumetazoa	5	DB04957;DB01244;DB06089;DB11633;	Yes
LGR5	O75473	Leucine-rich repeat-containing G-protein coupled receptor 5 (G-protein coupled receptor 49) (G-protein coupled receptor 67) (G-protein coupled receptor HG38)	3	HIV INFECTIONS', 'INFLUENZA, HUMAN', 'PARAMYXOVIRIDAE INFECTIONS', 'PICORNAVIRIDAE INFECTIONS', 'MEASLES', 'AIDS DEMENTIA COMPLEX', 'VIRUS DISEASES', 'CARCINOMA, MERKEL CELL', 'SARCOMA, KAPOSI'	Cell membrane; Multi-pass membrane protein. Golgi apparatus, trans-Golgi network membrane; Multi-pass membrane protein. Note=Rapidly and constitutively internalized to the trans-Golgi network at steady state. Internalization to the trans-Golgi network may be the result of phosphorylation at Ser-861 and Ser-864; however, the phosphorylation event has not been proven (PubMed:23439653). {ECO:0000269…	Eumetazoa	25		Yes
MAG	P20916	Myelin-associated glycoprotein (Siglec-4a)	3	LEUKOENCEPHALOPATHY, PROGRESSIVE MULTIFOCAL'	Cell membrane {ECO:0000269|PubMed:26179919}; Single-pass type I membrane protein {ECO:0000269|PubMed:26179919}. Membrane raft {ECO:0000250|UniProtKB:P07722}.	Eumetazoa	100		No
NPSR1	Q6W5P4	Neuropeptide S receptor (G-protein coupled receptor 154) (G-protein coupled receptor PGR14) (G-protein coupled receptor for asthma susceptibility)	3	HEPATITIS', 'RESPIRATORY SYNCYTIAL VIRUS INFECTIONS', 'INFLUENZA, HUMAN'	[Isoform 1]: Cell membrane {ECO:0000269|PubMed:15947423, ECO:0000269|PubMed:16790440}; Multi-pass membrane protein {ECO:0000305}.; [Isoform 3]: Cell membrane {ECO:0000269|PubMed:15947423}; Multi-pass membrane protein {ECO:0000305}.; [Isoform 4]: Cell membrane {ECO:0000269|PubMed:15947423}; Multi-pass membrane protein {ECO:0000305}.; [Isoform 2]: Cytoplasm {ECO:0000269|PubMed:15947423}.; [Isoform …	Eumetazoa	1	DB01159;	Yes
PARD6A	Q9NPB6	Partitioning defective 6 homolog alpha (PAR-6) (PAR-6 alpha) (PAR-6A) (PAR6C) (Tax interaction protein 40) (TIP-40)	3	AIDS DEMENTIA COMPLEX'	Cytoplasm. Cell membrane. Cell projection, ruffle. Cell junction, tight junction. Cytoplasm, cytoskeleton, microtubule organizing center, centrosome, centriolar satellite {ECO:0000269|PubMed:20719959}. Cytoplasm, cytoskeleton, microtubule organizing center, centrosome {ECO:0000269|PubMed:20719959}. Note=Colocalizes with GTP-bound CDC42 or RAC1 at membrane ruffles and with PARD3 and PRKCI at epith…	Eumetazoa	2		No
PERP	Q96FX8	p53 apoptosis effector related to PMP-22 (Keratinocyte-associated protein 1) (KCP-1) (P53-induced protein PIGPC1) (Transmembrane protein THW)	3	CARCINOMA, MERKEL CELL', 'LEUKOENCEPHALOPATHY, PROGRESSIVE MULTIFOCAL'	Cell junction, desmosome {ECO:0000250|UniProtKB:Q9JK95}. Cell membrane {ECO:0000250|UniProtKB:Q9JK95}; Multi-pass membrane protein {ECO:0000255}. Note=Associated with desmosomes. {ECO:0000250|UniProtKB:Q9JK95}.	Eumetazoa	5		No
RGS7	P49802	Regulator of G-protein signaling 7 (RGS7)	3	LEUKOENCEPHALOPATHY, PROGRESSIVE MULTIFOCAL'	Cytoplasm, cytosol {ECO:0000269|PubMed:10521509}. Cytoplasm {ECO:0000269|PubMed:10339594, ECO:0000269|PubMed:15897264}. Cell membrane {ECO:0000269|PubMed:10339594, ECO:0000269|PubMed:15897264}. Membrane {ECO:0000269|PubMed:10521509}; Peripheral membrane protein {ECO:0000269|PubMed:10521509}; Cytoplasmic side {ECO:0000305}. Note=Interaction with PKD1 promotes location at the cell membrane (PubMed:…	Eumetazoa	1		No
RHOU	Q7L0Q8	Rho-related GTP-binding protein RhoU (CDC42-like GTPase 1) (GTP-binding protein-like 1) (Rho GTPase-like protein ARHU) (Ryu GTPase) (Wnt-1 responsive Cdc42 homolog 1) (WRCH-1)	3	CARCINOMA, MERKEL CELL'	Cell membrane {ECO:0000269|PubMed:16046391, ECO:0000269|PubMed:16472646, ECO:0000269|PubMed:17620058}; Lipid-anchor {ECO:0000269|PubMed:16046391, ECO:0000269|PubMed:16472646, ECO:0000269|PubMed:17620058}; Cytoplasmic side {ECO:0000269|PubMed:16046391, ECO:0000269|PubMed:16472646, ECO:0000269|PubMed:17620058}. Golgi apparatus membrane {ECO:0000269|PubMed:16046391, ECO:0000269|PubMed:16472646, ECO:…	Eumetazoa	4		No
SGCA	Q16586	Alpha-sarcoglycan (Alpha-SG) (50 kDa dystrophin-associated glycoprotein) (50DAG) (Adhalin) (Dystroglycan-2)	14	FATIGUE SYNDROME, CHRONIC'	Cell membrane, sarcolemma {ECO:0000250}; Single-pass type I membrane protein {ECO:0000250}. Cytoplasm, cytoskeleton {ECO:0000250}.	Eumetazoa	7		No
SHB	Q15464	SH2 domain-containing adapter protein B	3	AIDS DEMENTIA COMPLEX'	Cytoplasm. Cell membrane; Peripheral membrane protein; Cytoplasmic side. Note=Associates with membrane lipid rafts upon TCR stimulation.	Eumetazoa	19		No
SYNE2	Q8WXH0	Nesprin-2 (KASH domain-containing protein 2) (KASH2) (Nuclear envelope spectrin repeat protein 2) (Nucleus and actin connecting element protein) (Protein NUANCE) (Synaptic nuclear envelope protein 2) (Syne-2)	7	FATIGUE SYNDROME, CHRONIC'	Nucleus outer membrane {ECO:0000305}; Single-pass type IV membrane protein {ECO:0000305}; Cytoplasmic side {ECO:0000305}. Sarcoplasmic reticulum membrane {ECO:0000305|PubMed:15671068}; Single-pass type IV membrane protein {ECO:0000305}. Cell membrane {ECO:0000305}; Single-pass membrane protein {ECO:0000305}. Cytoplasm, cytoskeleton. Mitochondrion. Nucleus, nucleoplasm. Cytoplasm, myofibril, sarco…	Eumetazoa	4		No
TGFBR1	P36897	TGF-beta receptor type-1 (TGFR-1) (EC 2.7.11.30) (Activin A receptor type II-like protein kinase of 53kD) (Activin receptor-like kinase 5) (ALK-5) (ALK5) (Serine/threonine-protein kinase receptor R4) (SKR4) (TGF-beta type I receptor) (Transforming growth factor-beta receptor type I) (TGF-beta receptor type I) (TbetaR-I)	3	HEPATITIS, VIRAL, HUMAN', 'HEPATITIS B', 'CARCINOMA, MERKEL CELL', 'RESPIRATORY SYNCYTIAL VIRUS INFECTIONS', 'SARCOMA, KAPOSI', 'WEST NILE FEVER', 'HEPATITIS', 'HEPATITIS A', 'HEPATITIS C', 'HEPATITIS D'	Cell membrane {ECO:0000269|PubMed:25893292, ECO:0000269|PubMed:9472030}; Single-pass type I membrane protein {ECO:0000269|PubMed:9472030}. Cell junction, tight junction {ECO:0000269|PubMed:15761148}. Cell surface {ECO:0000269|PubMed:25893292}. Membrane raft {ECO:0000269|PubMed:25893292}.	Eumetazoa	29	DB07267;DB04480;DB03921;DB12010;DB08450;DB07152;DB04434;	Yes
TNFSF10	P50591	Tumor necrosis factor ligand superfamily member 10 (Apo-2 ligand) (Apo-2L) (TNF-related apoptosis-inducing ligand) (Protein TRAIL) (CD antigen CD253)	3	HEPATITIS D', 'HEPATITIS B', 'HIV INFECTIONS', 'HEPATITIS C', 'HEPATITIS', 'AIDS DEMENTIA COMPLEX', 'LEUKOENCEPHALOPATHY, PROGRESSIVE MULTIFOCAL', 'MEASLES', 'HEPATITIS, VIRAL, HUMAN', 'PICORNAVIRIDAE INFECTIONS', 'HEPATITIS A', 'INFLUENZA, HUMAN', 'VIRUS DISEASES', 'WEST NILE FEVER', 'PARAMYXOVIRIDAE INFECTIONS', 'EPSTEIN-BARR VIRUS INFECTIONS', 'HERPESVIRIDAE INFECTIONS', 'FATIGUE SYNDROME, CHR…	Cell membrane {ECO:0000269|PubMed:14609566}; Single-pass type II membrane protein {ECO:0000305}. Secreted {ECO:0000269|PubMed:14609566}. Note=Exists both as membrane-bound and soluble form. {ECO:0000269|PubMed:14609566}.	Eumetazoa	224		No
