# Supplementary material for: Facilitating Antiviral Drug Discovery Using Genetic and Evolutionary Knowledge
Source: Viruses. 2021 Oct 20;13(11):2117. doi: 10.3390/v13112117 (PMC8626054; doi:10.3390/v13112117)
Supplement: Supplementary file 1 [file viruses-13-02117-s001.zip › Table S3.xlsx]

## Sheet: Sheet1
Table S3 Pockdrug drugability prediction results
1WMH-B
Pockets	Vol. Hull*	Hydroph. Kyte*	Polar Res.*	Aromatic Res.*	Otyr atom	Nb. Res.*	Drugg Prob*	Standard Deviation
P 0	824.78	-0.06	0.35	0	0	17	0.63	0.07
Pockets	Vol. Hull*	Hydroph. Kyte*	Polar Res.*	Aromatic Res.*	Otyr atom	Nb. Res.*	Drugg Prob*	Standard Deviation
P 1°	211.92	-1.23	0.67	0	0	6	0.07	0.03
P 2°	226.67	-0.07	0.5	0.13	0	8	0.7	0.02
P 3°	258.34	1.69	0.13	0	0	8	0.99	0
2A72
Pockets	Vol. Hull*	Hydroph. Kyte*	Polar Res.*	Aromatic Res.*	Otyr atom	Nb. Res.*	Drugg Prob*	Standard Deviation
P 0	1844.7	-1.04	0.63	0.16	0	32	0.29	0.04
P 1	2467.2	-2.33	0.88	0.25	0.01	24	0.03	0.01
Pockets	Vol. Hull*	Hydroph. Kyte*	Polar Res.*	Aromatic Res.*	Otyr atom	Nb. Res.*	Drugg Prob*	Standard Deviation
P 2	532.42	-3.42	1	0.08	0	12	0	0
P 3°	584.75	-0.28	0.5	0.1	0	10	0.6	0.03
P 4°	338.46	-0.73	0.56	0.11	0	9	0.32	0.02
P 5	423.4	-0.32	0.64	0.09	0	11	0.54	0.03
2FIC
Pockets	Vol. Hull*	Hydroph. Kyte*	Polar Res.*	Aromatic Res.*	Otyr atom	Nb. Res.*	Drugg Prob*	Standard Deviation
P 1	1282.53	0.07	0.53	0.2	0.03	15	0.91	0.02
Pockets	Vol. Hull*	Hydroph. Kyte*	Polar Res.*	Aromatic Res.*	Otyr atom	Nb. Res.*	Drugg Prob*	Standard Deviation
P 0	1305.95	-2.51	0.85	0	0	13	0	0
P 10°	322.25	-0.81	0.63	0	0	8	0.19	0.06
P 11°	316.73	0.05	0.5	0.13	0	8	0.77	0.01
P 12°	332.31	0.42	0.38	0.13	0	8	0.89	0.01
P 13°	262.64	0.15	0.5	0	0	6	0.68	0.08
P 14°	250.19	-0.05	0.67	0	0	6	0.57	0.1
P 15°	347.35	0.55	0.4	0	0	10	0.86	0.04
P 2°	663.37	-1.45	0.7	0.1	0	10	0.08	0.01
P 3	650.2	-0.29	0.54	0.08	0	13	0.58	0.03
P 4	500.34	-0.72	0.69	0.15	0	13	0.39	0.03
2Q3H
Pockets	Vol. Hull*	Hydroph. Kyte*	Polar Res.*	Aromatic Res.*	Otyr atom	Nb. Res.*	Drugg Prob*	Standard Deviation
P 0	442.82	0.85	0.5	0	0	12	0.93	0.02
P 1	374.26	-1.23	0.73	0.27	0.04	11	0.31	0.03
P 2°	291.73	-0.7	0.8	0.1	0	10	0.32	0.02
P 3°	341.6	-0.48	0.44	0.11	0	9	0.47	0.02
P 4°	265.32	-1.99	0.88	0.13	0	8	0.02	0
P 5°	307.24	-1.99	0.75	0	0	8	0.01	0.01
2XR6
Pockets	Vol. Hull*	Hydroph. Kyte*	Polar Res.*	Aromatic Res.*	Otyr atom	Nb. Res.*	Drugg Prob*	Standard Deviation
P 0	790.98	-0.18	0.57	0.21	0	14	0.78	0.06
Pockets	Vol. Hull*	Hydroph. Kyte*	Polar Res.*	Aromatic Res.*	Otyr atom	Nb. Res.*	Drugg Prob*	Standard Deviation
P 1°	235.12	-0.65	0.63	0.25	0	8	0.51	0.09
3N93XAB
Pockets	Vol. Hull*	Hydroph. Kyte*	Polar Res.*	Aromatic Res.*	Otyr atom	Nb. Res.*	Drugg Prob*	Standard Deviation
P 0	2876.66	-1.37	0.69	0.25	0.02	32	0.3	0.03
P 1	1127.09	-1.09	0.65	0.3	0.02	20	0.43	0.08
P 11	708.94	-0.4	0.47	0.4	0.02	15	0.85	0.07
P 2	2338.91	-1.39	0.61	0.07	0	28	0.11	0.01
P 21	473.32	0.68	0.43	0.29	0	14	0.97	0.02
P 3	1368.61	-2.06	0.89	0.11	0	18	0.02	0
P 30	450.02	0.68	0.43	0.29	0	14	0.97	0.02
P 31	497.73	0.34	0.36	0.14	0	14	0.89	0.01
P 4	2413.24	-1.22	0.64	0.16	0.01	25	0.24	0.01
P 5	1962.07	-0.95	0.73	0.05	0	22	0.24	0.03
P 6	1243.4	-0.91	0.56	0.28	0.04	18	0.58	0.02
P 7	1617.14	0.16	0.45	0.23	0.03	22	0.94	0.01
Pockets	Vol. Hull*	Hydroph. Kyte*	Polar Res.*	Aromatic Res.*	Otyr atom	Nb. Res.*	Drugg Prob*	Standard Deviation
P 10	478.61	0.23	0.5	0.17	0	12	0.87	0.02
P 12°	335.94	-1.2	0.67	0.11	0	9	0.13	0.01
P 13	378.35	-1.45	0.64	0.09	0	11	0.07	0.01
P 14	420.27	-0.16	0.55	0.18	0	11	0.73	0.04
P 15	431.52	-0.67	0.54	0.15	0	13	0.41	0.03
P 16	538.97	-1.71	0.67	0.08	0.04	12	0.07	0.06
P 17	280.85	-0.86	0.45	0.27	0	11	0.42	0.1
P 18°	275.19	-0.67	0.67	0.11	0.04	9	0.44	0.18
P 19°	636.36	-2.7	0.9	0.1	0	10	0	0
P 20	645.98	-1.72	0.55	0	0	11	0.03	0.01
P 22°	551.72	-2	0.78	0.11	0	9	0.02	0
P 23°	390.33	0.11	0.75	0	0	8	0.68	0.08
P 24	342.11	-0.26	0.46	0.08	0	13	0.54	0.05
P 25	524.84	-0.29	0.55	0	0	11	0.45	0.1
P 26°	351.45	0.48	0.4	0.3	0	10	0.95	0.03
P 27°	258.87	2.1	0.2	0.4	0.04	10	1	0
P 28	686.94	0.37	0.42	0.08	0	12	0.87	0.01
P 29	602.11	-0.33	0.58	0	0	12	0.45	0.09
P 32°	270.4	0.61	0.57	0.57	0.04	7	0.99	0.01
P 33	338.78	1.58	0.25	0.17	0.04	12	1	0
P 34	725.82	-2.61	0.92	0.17	0	12	0.01	0
P 35	562.72	-0.45	0.55	0.09	0	11	0.48	0.02
P 36°	482.63	1.16	0.38	0.25	0	8	0.99	0.01
P 37°	421.98	-1.07	0.6	0.3	0.08	10	0.53	0.17
P 38	401.96	-0.79	0.55	0.27	0	11	0.49	0.12
P 39°	208.77	2.85	0.17	0.33	0	6	1	0
P 40°	324.83	-1.59	0.71	0.14	0	7	0.06	0.01
P 8	578.26	-1.35	0.82	0.09	0	11	0.09	0.01
P 9	884.47	-2.11	0.83	0.08	0	12	0.02	0
3I84
Pockets	Vol. Hull*	Hydroph. Kyte*	Polar Res.*	Aromatic Res.*	Otyr atom	Nb. Res.*	Drugg Prob*	Standard Deviation
P 0	1397.03	-0.81	0.5	0.09	0	22	0.31	0.02
Pockets	Vol. Hull*	Hydroph. Kyte*	Polar Res.*	Aromatic Res.*	Otyr atom	Nb. Res.*	Drugg Prob*	Standard Deviation
P 1°	406.63	-0.98	0.67	0.22	0.04	9	0.41	0.08
3O3U
Pockets	Vol. Hull*	Hydroph. Kyte*	Polar Res.*	Aromatic Res.*	Otyr atom	Nb. Res.*	Drugg Prob*	Standard Deviation
P 0	2271.45	-1.18	0.68	0.28	0.02	25	0.41	0.05
P 1	3332.37	-1.41	0.66	0.07	0.01	29	0.14	0.03
P 10	501.18	0.01	0.36	0.07	0	14	0.72	0.03
P 11	900.78	-0.78	0.56	0.31	0.05	16	0.7	0.03
P 18	529.22	1.99	0.19	0.19	0	16	1	0
P 2	599.95	1.1	0.2	0.07	0	15	0.97	0
P 20	457.2	0.68	0.43	0.29	0	14	0.97	0.02
P 4	744.34	-0.4	0.44	0.38	0.02	16	0.84	0.06
P 7	659.79	1.24	0.24	0.12	0	17	0.99	0
Pockets	Vol. Hull*	Hydroph. Kyte*	Polar Res.*	Aromatic Res.*	Otyr atom	Nb. Res.*	Drugg Prob*	Standard Deviation
P 12°	620.77	-1.81	0.8	0.3	0	10	0.1	0.04
P 13°	401.43	-0.6	0.6	0	0	10	0.28	0.08
P 14	497.43	0.02	0.45	0.09	0	11	0.74	0.02
P 15°	397.82	1.33	0.22	0.11	0	9	0.99	0
P 16°	313.86	-0.9	0.63	0	0	8	0.16	0.06
P 17°	293.26	-1.19	0.78	0.11	0	9	0.13	0.01
P 19	413.56	-0.98	0.54	0.31	0	13	0.41	0.13
P 21°	250.42	0.95	0.38	0	0	8	0.94	0.02
P 22°	417.06	-1.72	0.67	0.11	0	9	0.04	0
P 23	491.79	-0.1	0.45	0.09	0	11	0.69	0.02
P 3°	547.69	-2.28	0.9	0	0	10	0.01	0
P 5°	275.9	-0.61	0.67	0	0	9	0.26	0.09
P 6	569.34	0.35	0.46	0.15	0	13	0.9	0.01
P 8°	278.92	0.77	0.4	0.2	0.04	10	0.98	0.01
P 9	368.54	-1.67	0.82	0	0	11	0.03	0.01
4DXSXB
No pocket found.
4KC3-B
Pockets	Vol. Hull*	Hydroph. Kyte*	Polar Res.*	Aromatic Res.*	Otyr atom	Nb. Res.*	Drugg Prob*	Standard Deviation
P 0	935.1	-0.68	0.71	0.18	0.02	17	0.51	0.05
P 1	878.46	0.26	0.5	0.07	0.02	14	0.86	0.05
P 2	893.69	1.12	0.38	0.1	0.02	21	0.98	0.01
Pockets	Vol. Hull*	Hydroph. Kyte*	Polar Res.*	Aromatic Res.*	Otyr atom	Nb. Res.*	Drugg Prob*	Standard Deviation
P 10°	369.02	-1.73	0.75	0.25	0	8	0.08	0.02
P 3	700.1	-0.65	0.54	0.08	0	13	0.36	0.02
P 4	598.89	-0.8	0.62	0.15	0.03	13	0.41	0.08
P 5	440.44	-0.18	0.55	0.09	0	11	0.62	0.03
P 6	397.25	-0.62	0.64	0.09	0	11	0.36	0.03
P 7	476.3	0.9	0.33	0.17	0	12	0.97	0.01
P 8°	328.54	-0.7	0.78	0.33	0.03	9	0.68	0.03
P 9	437.86	-0.23	0.45	0.18	0	11	0.7	0.04
4UFR-AC
Pockets	Vol. Hull*	Hydroph. Kyte*	Polar Res.*	Aromatic Res.*	Otyr atom	Nb. Res.*	Drugg Prob*	Standard Deviation
P 0	2780.43	-1.63	0.77	0.19	0.01	31	0.13	0.02
P 1	1108.22	-0.69	0.61	0.22	0	18	0.52	0.08
P 10	633.44	-0.44	0.57	0.14	0	14	0.56	0.03
P 22	630.89	-2.05	0.71	0.14	0	14	0.02	0
P 3	741.6	-1.15	0.73	0.2	0.03	15	0.29	0.05
P 4	806.96	0.82	0.35	0.18	0	17	0.97	0.01
P 8	750.19	-0.19	0.47	0.13	0	15	0.7	0.02
P 9	692.65	0.09	0.5	0.14	0.02	14	0.85	0.04
Pockets	Vol. Hull*	Hydroph. Kyte*	Polar Res.*	Aromatic Res.*	Otyr atom	Nb. Res.*	Drugg Prob*	Standard Deviation
P 11°	321.77	-1.51	0.89	0.22	0.03	9	0.14	0.03
P 12°	233.3	0.46	0.5	0.38	0	8	0.96	0.04
P 13°	269.39	-1.6	0.88	0.25	0.04	8	0.13	0.03
P 14	562.94	-0.38	0.62	0.31	0	13	0.75	0.13
P 15°	289.66	-2.24	0.71	0	0	7	0.01	0
P 16°	362.07	-0.27	0.44	0.22	0	9	0.71	0.07
P 17	538.94	0.93	0.5	0.33	0	12	0.99	0.01
P 18	383.02	-0.44	0.45	0.09	0	11	0.47	0.04
P 19	574.65	0.93	0.5	0.33	0	12	0.99	0.01
P 20°	292.53	-0.53	0.5	0.25	0	8	0.6	0.1
P 21	345.94	-0.17	0.45	0.18	0	11	0.71	0.04
P 23	429.83	-2.62	1	0.64	0.13	11	0.21	0.11
P 24°	207.5	0.63	0.33	0.33	0	9	0.97	0.02
P 25°	295.84	-2.16	0.8	0.1	0	10	0.01	0
P 26°	266.93	1.63	0.22	0.11	0	9	0.99	0
P 27°	405.76	-0.81	0.56	0.11	0	9	0.28	0.02
P 28°	262.98	0.01	0.57	0.14	0	7	0.76	0.02
P 29	357.59	-0.58	0.55	0.18	0.04	11	0.58	0.11
P 2°	265.18	0.46	0.5	0.38	0	8	0.96	0.04
P 30	330.79	-0.58	0.55	0.18	0.04	11	0.59	0.12
P 31°	280.27	-0.91	0.63	0.13	0	8	0.24	0.02
P 32°	307.14	0.63	0.33	0.33	0	9	0.97	0.02
P 33°	286.48	1.4	0.22	0.11	0	9	0.99	0
P 5	557.3	-0.95	0.69	0.15	0.03	13	0.35	0.1
P 6	514.8	-0.45	0.5	0.17	0	12	0.56	0.04
P 7	355.84	-0.61	0.64	0.09	0	11	0.36	0.03
Small pockets having less than 14 residues. "P x ° " corresponds to decoy, having less than 10 residues
Vol. Hull* = Volume Hull; Hydrophob. Kyte*= Hydrophobic Kyte; Polar Res.*= Polar Residues Proportion; Aromatic Res.*= Aromatic Residues Proportion (F,Y,H,W); Drugg Prob*= Druggability Probability; Nb. Res.*= Number of pocket residues
