# Supplementary material for: Facilitating Antiviral Drug Discovery Using Genetic and Evolutionary Knowledge
Source: Viruses. 2021 Oct 20;13(11):2117. doi: 10.3390/v13112117 (PMC8626054; doi:10.3390/v13112117)
Supplement: Supplementary file 1 [file viruses-13-02117-s001.zip › Table S1.xlsx]

## Sheet: Sheet1
Table S1 36 human targets for approved antiviral drugs downloaded from Drugbank
Drug	Drug link	Target	Symbol	Organism
Palivizumab	https://www.drugbank.ca/drugs/DB00110	Complement C1q subcomponent subunit A	C1QA	Humans
Palivizumab	https://www.drugbank.ca/drugs/DB00110	Complement C1q subcomponent subunit B	C1QB	Humans
Palivizumab	https://www.drugbank.ca/drugs/DB00110	Complement C1q subcomponent subunit C	C1QC	Humans
Palivizumab	https://www.drugbank.ca/drugs/DB00110	Complement C1r subcomponent	C1R	Humans
Ibalizumab	https://www.drugbank.ca/drugs/DB12698	C-C chemokine receptor type 5	CCR5	Humans
Leronlimab	https://www.drugbank.ca/drugs/DB05941	C-C chemokine receptor type 5	CCR5	Humans
Maraviroc	https://www.drugbank.ca/drugs/DB04835	C-C chemokine receptor type 5	CCR5	Humans
Ibalizumab	https://www.drugbank.ca/drugs/DB12698	T-cell surface glycoprotein CD4	CD4	Humans
Amantadine	https://www.drugbank.ca/drugs/DB00915	Neuronal acetylcholine receptor subunit alpha-3	CHRNA3	Humans
Amantadine	https://www.drugbank.ca/drugs/DB00915	Neuronal acetylcholine receptor subunit alpha-4	CHRNA4	Humans
Amantadine	https://www.drugbank.ca/drugs/DB00915	Neuronal acetylcholine receptor subunit alpha-7	CHRNA7	Humans
Ibalizumab	https://www.drugbank.ca/drugs/DB12698	C-X-C chemokine receptor type 4	CXCR4	Humans
Amantadine	https://www.drugbank.ca/drugs/DB00915	D(2) dopamine receptor	DRD2	Humans
Ribavirin	https://www.drugbank.ca/drugs/DB00811	Ectonucleotide pyrophosphatase/phosphodiesterase family member 1	ENPP1	Humans
Taribavirin	https://www.drugbank.ca/drugs/DB06408	Ectonucleotide pyrophosphatase/phosphodiesterase family member 1	ENPP1	Humans
Palivizumab	https://www.drugbank.ca/drugs/DB00110	High affinity immunoglobulin gamma Fc receptor I	FCGR1A	Humans
Palivizumab	https://www.drugbank.ca/drugs/DB00110	Low affinity immunoglobulin gamma Fc region receptor II-a	FCGR2A	Humans
Palivizumab	https://www.drugbank.ca/drugs/DB00110	Low affinity immunoglobulin gamma Fc region receptor II-b	FCGR2B	Humans
Palivizumab	https://www.drugbank.ca/drugs/DB00110	Low affinity immunoglobulin gamma Fc region receptor II-c	FCGR2C	Humans
Palivizumab	https://www.drugbank.ca/drugs/DB00110	Low affinity immunoglobulin gamma Fc region receptor III-A	FCGR3A	Humans
Palivizumab	https://www.drugbank.ca/drugs/DB00110	Low affinity immunoglobulin gamma Fc region receptor III-B	FCGR3B	Humans
Amantadine	https://www.drugbank.ca/drugs/DB00915	Glutamate receptor ionotropic, NMDA 3A	GRIN3A	Humans
Abacavir	https://www.drugbank.ca/drugs/DB01048	HLA class I histocompatibility antigen, B-57 alpha chain	HLA-B	Humans
Interferon alfa	https://www.drugbank.ca/drugs/DB05258	Interferon alpha/beta receptor 1	IFNAR1	Humans
Interferon alfacon-1	https://www.drugbank.ca/drugs/DB00069	Interferon alpha/beta receptor 1	IFNAR1	Humans
Interferon alfa-n1	https://www.drugbank.ca/drugs/DB00011	Interferon alpha/beta receptor 1	IFNAR1	Humans
Interferon beta-1a	https://www.drugbank.ca/drugs/DB00060	Interferon alpha/beta receptor 1	IFNAR1	Humans
Peginterferon alfa-2a	https://www.drugbank.ca/drugs/DB00008	Interferon alpha/beta receptor 1	IFNAR1	Humans
Peginterferon alfa-2b	https://www.drugbank.ca/drugs/DB00022	Interferon alpha/beta receptor 1	IFNAR1	Humans
Interferon alfacon-1	https://www.drugbank.ca/drugs/DB00069	Interferon alpha/beta receptor 2	IFNAR2	Humans
Interferon alfa-n1	https://www.drugbank.ca/drugs/DB00011	Interferon alpha/beta receptor 2	IFNAR2	Humans
Interferon beta-1a	https://www.drugbank.ca/drugs/DB00060	Interferon alpha/beta receptor 2	IFNAR2	Humans
Peginterferon alfa-2a	https://www.drugbank.ca/drugs/DB00008	Interferon alpha/beta receptor 2	IFNAR2	Humans
Peginterferon alfa-2b	https://www.drugbank.ca/drugs/DB00022	Interferon alpha/beta receptor 2	IFNAR2	Humans
Ribavirin	https://www.drugbank.ca/drugs/DB00811	Inosine-5'-monophosphate dehydrogenase 1	IMPDH1	Humans
Taribavirin	https://www.drugbank.ca/drugs/DB06408	Inosine-5'-monophosphate dehydrogenase 1	IMPDH1	Humans
Ribavirin	https://www.drugbank.ca/drugs/DB00811	Inosine-5'-monophosphate dehydrogenase 2	IMPDH2	Humans
Oseltamivir	https://www.drugbank.ca/drugs/DB00198	Sialidase-1	NEU1	Humans
Oseltamivir	https://www.drugbank.ca/drugs/DB00198	Sialidase-2	NEU2	Humans
Zanamivir	https://www.drugbank.ca/drugs/DB00558	Sialidase-2	NEU2	Humans
Rilpivirine	https://www.drugbank.ca/drugs/DB08864	Nuclear receptor subfamily 1 group I member 2	NR1I2	Humans
Ritonavir	https://www.drugbank.ca/drugs/DB00503	Nuclear receptor subfamily 1 group I member 2	NR1I2	Humans
Ribavirin	https://www.drugbank.ca/drugs/DB00811	Cytosolic purine 5'-nucleotidase	NT5C2	Humans
Taribavirin	https://www.drugbank.ca/drugs/DB06408	Cytosolic purine 5'-nucleotidase	NT5C2	Humans
Didanosine	https://www.drugbank.ca/drugs/DB00900	Purine nucleoside phosphorylase	PNP	Humans
Telaprevir	https://www.drugbank.ca/drugs/DB05521	Solute carrier organic anion transporter family member 1B1	SLCO1B1	Humans
Telaprevir	https://www.drugbank.ca/drugs/DB05521	Solute carrier organic anion transporter family member 2B1	SLCO2B1	Humans
Zidovudine	https://www.drugbank.ca/drugs/DB00495	Telomerase reverse transcriptase	TERT	Humans
Podofilox	https://www.drugbank.ca/drugs/DB01179	DNA topoisomerase 2-alpha	TOP2A	Humans
Podofilox	https://www.drugbank.ca/drugs/DB01179	Tubulin alpha-4A chain	TUBA4A	Humans
Podofilox	https://www.drugbank.ca/drugs/DB01179	Tubulin beta chain	TUBB	Humans
Trifluridine	https://www.drugbank.ca/drugs/DB00432	Thymidylate synthase	TYMS	Humans
